# Supplementary material for: Exploring Growth Pattern and Candidate Genes for Chicken Spur
Source: Animals (Basel). 2026 May 22;16(11):1577. doi: 10.3390/ani16111577 (PMC13255967; doi:10.3390/ani16111577)
Supplement: Supplementary file 1 [file animals-16-01577-s001.zip]

Archive with 2 entries (2 files):
- animals-4293732-Supplementary Figures.pdf
- animals-4293732-Supplementary Tables.xlsx
