# Supplementary material for: Exploring Growth Pattern and Candidate Genes for Chicken Spur
Source: Animals (Basel). 2026 May 22;16(11):1577. doi: 10.3390/ani16111577 (PMC13255967; doi:10.3390/ani16111577)
Supplement: Supplementary file 1 [file animals-16-01577-s001.zip › animals-4293732-Supplementary Tables.xlsx]

## Sheet: Table S1
Table S1. Primer information for QRT-PCR
	Primer	(5' to 3')
Forward primer	β-actin-F	TATTGCTGCGCTCGTTGTTG
Reverse primer	β-actin-R	GGGCGACCCACGATAGATG
Forward primer	BMP6-F	GGTGACCCATGACGGTTTCA
Reverse primer	BMP6-R	ACGTGGACTTCGCTCACTTT
Forward primer	SOX9- F	AAGGAAGCTGGCTGACCAGT
Reverse primer	SOX9 -R	TCTCATTCAGCAGCCTCCAC
Forward primer	RUNX2-F	GCGAAATGCTTCTGCTGTGA
Reverse primer	RUNX2-R	GTAAAGCTCTTCCCTCTGCCA
Forward primer	SMAD5-F	TCGCCAAACAGTCCCTATCC
Reverse primer	SMAD5-R	GGAGGTGGAGTATCAGCAGGT
Forward primer	LMBR1-F	TGCTGTTCTCTACATAGTGTCCT
Reverse primer	LMBR1-R	AGGTGCTCAAGAACAGCGATA
Forward primer	MAF-F	TCCGAGAAAACGGATCCAGC
Reverse primer	MAF-R	GAAGATTCTCTCGGGTACATGAAAA
Forward primer	TENM2-F	ATGAGGAAAACGGTCGTCCC
Reverse primer	TENM2-R	ATCTGGCAGCTAACTGGTGG
Forward primer	RGN-F	AGCGACGGGATGGATAGAGA
Reverse primer	RGN-R	ACCAAGCCCAGTGATCTTGAA
Forward primer	DNMT3A-F	CCTTCCGACCCCCAGAAGAAAC
Reverse primer	DNMT3A-R	CCTCCTTCTCCTCCTTGCTTTTCTC
Forward primer	SHH-F	GCTTCGACTGGGTCTACTACG
Reverse primer	SHH-R	TGCCACTGAGTTTTCTGCTTTG
Forward primer	CTAGE1-F	CTGGGCTGGAAGTGTTTATGG
Reverse primer	CTAGE1-R	TGAGACTAAACTGCGAGGGA
Forward primer	ACAN-F	CAAGCCCCTGTCTGAATGGA
Reverse primer	ACAN-R	CTCACAGTTTGCCAGGTCGAT
Forward primer	COL2A1-F	AAAGCCATCCTCATCCAGGG
Reverse primer	COL2A1-R	ATTTGCCAGTGTGTTTCGTGC
Forward primer	COL10A1-F	TGAGCGATACCAGAAACAGTCC
Reverse primer	COL10A1-R	CCTCATCTGCACACCTTGACT
Forward primer	OSTERIX-F	AATTGGCTCTTCTGCGGGAA
Reverse primer	OSTERIX-R	CAGCACGCACGTGAATTTCT
Forward primer	NGF-F	AAGAGGACTGCACATCCCGTA
Reverse primer	NGF-R	CACCTCTTTGCCTTTGATGTCG
Forward primer	HPSE-F	GATTGACTCGGTCACCTGGC
Reverse primer	HPSE-R	CCAGGACATCGTGTATGGCA
Forward primer	RUNX1-F	CCTCAGAGTCAGATTCAGGACAC
Reverse primer	RUNX1-R	GCCCAGGTACTGGTAGGACT
Forward primer	IGF1-F	ACGCTTACACCACAAGGGAA
Reverse primer	IGF1-R	AGCGTGCAGATTTAGGTGGC
Forward primer	BMP2-F	GCGAAACACAAACAGCGTAA
Reverse primer	BMP2-R	CAATGGCATGGTTTGTTGAG
Forward primer	SMAD4-F	GGCCATCTACGCAGCCAA
Reverse primer	SMAD4-R	GTGGTGTGGAGGCCAGTAAT
Forward primer	SMAD1-F	AGGCACATTGGAAAAGGTGTT
Reverse primer	SMAD1-R	TGGTGGTAGTTGCAGTTTCG
Forward primer	NFIC-F	TATTCGTCTCCTCTCTGCCTGA
Reverse primer	NFIC-R	AGGTTGAACCAGGTGTAGGC

## Sheet: Table S2
Table S2. TENM2 siRNA sequence information
	sense（5'-3'）	antisense（5'-3'）
siRNA-1	CAGCUGCCCAGUUCUCAUAAU	AUUAUGAGAACUGGGCAGCUG
siRNA-2	GUGCCGAUAACAAGGAUAA	UUAUCCUUGUUAUCGGCAC
siRNA-3	GACCAGGCAUUUCUUGUUUAA	UUAAACAAGAAAUGCCUGGUC

## Sheet: Table S3
Table S3. The Weight of Nandan-Yao chickens in different periods(g)
Age	Male	Female
1D	29.3±2.22	29.2±2.63
1W	60.5±5.82	59.1±5.27
6W	617±66.11	549±56.68
10W	1310±142.11	1114±109.21
13W	1668±138.59	1424±138.07
15W	1918±171.11	1581±156.34
17W	2122±189.86	1756±180.31
20W	2316±205.29	1981±214.42

## Sheet: Table S4
Table S4. Correlation analysis between spur length and laying performance of female Nandan-Yao chickens
Weeks	Index	Total egg production	Qualified egg number	Qualified egg rate
40W	Spur length	-0.08	-0.07	0.07

## Sheet: Table S5
Table S5. Comparison of laying performance of long spur and short spur in female Nandan-Yao chickens
	Long spur group (n=12)	Short spur group (n=12)
Weeks	43W	43W
Spur length (mm)	19.94±1.56A	2.39±0.38B
Total egg production	69.5±11.36	76.9±13.72
Qualified egg number	68.3±10.02	75.20±13.07
Qualified egg rate	98.68±2.54	98.0±2.12
Table S5Lowercase super- scripts indicate P < 0.05. Uppercase letters indicate P < 0.01.

## Sheet: Table S6
Table S6. The measurement results of estradiol and testosterone（ng/L）
Sex	Group	T	E2	ln(T/E2)
Male	Long spur group	203.42±5.03A	31.2±0.87A	1.88±0.04A
	Short spur group	172.11±5.13B	28.42±0.83B	1.80±0.05B
Female	Long spur group	190.15±2.32A	29.78±0.36A	1.85±0.02A
	Short spur group	210.59±2.82B	31.96±0.20B	1.89±0.01B
Lowercase super- scripts indicate P < 0.05. Uppercase letters indicate P < 0.01.

## Sheet: Table S7
Table S7. Quality analysis of investigated samples
Sample	Clean Reads	Raw Base(G)	Clean Base(G)	Effective Rate(%)	Error Rate(%)	Q20(%)	Q30(%)	GC Content(%)
20W SS1	25586411	7.99	7.68	96.09	0.03	96.18	91.31	48.19
20W SS2	22086970	6.88	6.63	96.32	0.03	96.58	92.08	48.5
20W SS3	18011404	5.66	5.4	95.48	0.03	95.52	90.13	44.67
20W SS4	21077983	6.6	6.32	95.77	0.03	95.54	90.22	44.84
20W LS1	19206212	6.06	5.76	95.1	0.03	95.67	90.69	47.05
20W LS2	18893255	6.06	5.67	93.54	0.03	95.44	90.09	42.48
20W LS3	19138193	5.97	5.74	96.23	0.03	96.51	91.86	48.52
20W LS4	18064936	5.8	5.42	93.46	0.03	94.17	87.97	41.1
D1-1	21803863	6.71	6.54	97.41	0.03	97.31	93	48.66
D1-2	21341129	6.52	6.4	98.15	0.03	97.63	93.65	51.67
D1-3	21216267	6.56	6.36	97.01	0.03	97.59	93.58	48.1

## Sheet: Table S8
Table S8. Top 10 most significantly enriched Gene Ontology (GO) terms for DEGs
group	ID	Description	pvalue	Count
20W LS vs. 20W SS	GO:0030154	cell differentiation	1.63e-05	21
	GO:0048869	cellular developmental process	3.63e-05	21
	GO:0022008	neurogenesis	0.000151	12
	GO:0010941	regulation of cell death	0.000161	10
	GO:0090090	negative regulation of canonical Wnt signaling pathway	0.000222	4
	GO:0008219	cell death	0.00044	11
	GO:0042981	regulation of apoptotic process	0.000462	9
	GO:0043067	regulation of programmed cell death	0.000549	9
	GO:0048699	generation of neurons	0.000555	11
	GO:0030178	negative regulation of Wnt signaling pathway	0.000638	4
20W LS vs. 1D	GO:0009653	anatomical structure morphogenesis	4.18e-07	127
	GO:0048869	cellular developmental process	6.34e-06	166
	GO:0030154	cell differentiation	7.53e-06	159
	GO:0007155	cell adhesion	9.16e-06	64
	GO:0022610	biological adhesion	9.16e-06	64
	GO:0048513	animal organ development	1.4e-05	132
	GO:0001501	skeletal system development	1.6e-05	45
	GO:0035113	embryonic appendage morphogenesis	1.67e-05	16
	GO:0030182	neuron differentiation	1.79e-05	70
	GO:0022008	neurogenesis	1.88e-05	77
20W SS vs. 1D	GO:0001501	skeletal system development	1.31e-06	45
	GO:0030198	extracellular matrix organization	2.73e-05	20
	GO:0035113	embryonic appendage morphogenesis	3.35e-05	15
	GO:0030154	cell differentiation	6.38e-05	144
	GO:0030326	embryonic limb morphogenesis	9.27e-05	14
	GO:0043062	extracellular structure organization	0.000133	20
	GO:0048869	cellular developmental process	0.000168	148
	GO:0035107	appendage morphogenesis	0.00018	16
	GO:0048468	cell development	0.000227	88
	GO:0007166	cell surface receptor signaling pathway	0.000278	94
Intersection genes of three groups DEGs	GO:0030154	cell differentiation	0.000405	9
	GO:0048514	blood vessel morphogenesis	0.000561	4
	GO:0048869	cellular developmental process	0.000599	9
	GO:0001568	blood vessel development	0.00063	4
	GO:0022008	neurogenesis	0.000663	6
	GO:0001944	vasculature development	0.000784	4
	GO:0060560	developmental growth involved in morphogenesis	0.000807	3
	GO:0072358	cardiovascular system development	0.000871	4
	GO:0035239	tube morphogenesis	0.001751	4
	GO:0060675	ureteric bud morphogenesis	0.001974	2

## Sheet: Table S9
Table S9. significantly enriched KEGG pathways for DEGs
group	ID	Description	pvalue	Count
20W LS vs. 20W SS	gga04080	Neuroactive ligand-receptor interaction	0.000403	14
	gga04060	Cytokine-cytokine receptor interaction	0.009989	8
	gga04010	MAPK signaling pathway	0.014643	9
	gga04270	Vascular smooth muscle contraction	0.033905	5
	gga00590	Arachidonic acid metabolism	0.034313	3
	gga04514	Cell adhesion molecules	0.03935	5
20W LS vs. 1D	gga04514	Cell adhesion molecules	9.13e-05	51
	gga00590	Arachidonic acid metabolism	0.000168	24
	gga00140	Steroid hormone biosynthesis	0.000242	20
	gga04145	Phagosome	0.000329	53
	gga00600	Sphingolipid metabolism	0.000344	23
	gga00564	Glycerophospholipid metabolism	0.000428	39
	gga02010	ABC transporters	0.000584	20
	gga00591	Linoleic acid metabolism	0.001147	15
	gga04512	ECM-receptor interaction	0.001316	34
	gga04142	Lysosome	0.002494	44
20W SS vs. 1D	gga01040	Biosynthesis of unsaturated fatty acids	1.56e-05	18
	gga04514	Cell adhesion molecules	0.000101	48
	gga00600	Sphingolipid metabolism	0.000299	22
	gga01212	Fatty acid metabolism	0.000301	24
	gga00561	Glycerolipid metabolism	0.000403	26
	gga04010	MAPK signaling pathway	0.000571	83
	gga00140	Steroid hormone biosynthesis	0.000881	18
	gga03320	PPAR signaling pathway	0.000992	26
	gga04146	Peroxisome	0.002075	30
	gga04145	Phagosome	0.002113	47
intersection genes of three groups DEGs	gga04080	Neuroactive ligand-receptor interaction	0.010067	6
	gga04270	Vascular smooth muscle contraction	0.029136	3
	gga00590	Arachidonic acid metabolism	0.029772	2
	gga04020	Calcium signaling pathway	0.034049	4
